# Supplementary material for: Quantifying the effect of shade on cuticle morphology and carbon isotopes of sycamores: present and past
Source: Am J Bot. 2021 Dec 31;108(12):2435–51. doi: 10.1002/ajb2.1772 (PMC9306692; doi:10.1002/ajb2.1772)
Supplement: Supplementary file 3 — Appendix S3. Statistics for Student's t‐test, ANOVA, regression models, and model results for reconstructed daily light integral. [file AJB2-108-2435-s001.xlsx]

## Sheet: Student's T-Test
Student's T- Test for measured variables in the growth chamber experiment. Statistically signifant difference ( P < 0.05) are in bold.
Variable	t	df	p-value
Adaxial cell area (µm2)	-2.7973	47.044	0.007443
Adaxial undulation Index	-6.1447	30.191	9.071e-07
Abaxial cell area(µm2)	-3.4512	47.875	0.001176
Abaxial undulation Index	-8.1421	44.829	2.203e-10
δ13C (‰)	11.025	36.789	3.237e-13
Student's T- Test for measured variables from fossils. Statistically signifant difference ( P < 0.05) are in bold.
Variable	t	df	p-value
Adaxial cell area (µm2)	2.6769	26.651	0.01255
Adaxial undulation Index	-0.91503	24.322	0.3692
δ13C (‰)	8.5963	42.819	7.141e-11
ΔLeaf	-9.1267	42.731	1.359e-11

## Sheet: Anova
Anova with Tukey post hoc for measured variables in the shade cloth experiment. Statistically signifant difference ( P < 0.05) are in bold
	Adaxial cell area (µm2)				Adaxial undulation Index				Abaxial cell area (µm2)				Abaxial undulation Index				δ13C (‰)
Sample	Difference	lwr	upr	p adj	Difference	lwr	upr	p adj	Difference	lwr	upr	p adj	Difference	lwr	upr	p adj	Difference	lwr	upr	p adj
Black (60%)-Black (30%)	45.9266	-197.346	289.199	0.993227	0.050568	0.0176028	0.083533	0.0004643	171.772	46.7368	296.807	0.0021526	0.107235	0.0562059	0.158264	1.3e-06	-1.71494	-2.84639	-0.583489	0.0005555
Black (90%)-Black (30%)	176.763	-66.5097	420.035	0.278834	0.160247	0.127282	0.193212	0	259.772	134.737	384.807	1.6e-06	0.297007	0.245978	0.348036	0	-3.36803	-4.49948	-2.23658	0
Green (60%)-Black (30%)	194.392	-53.8228	442.608	0.205883	0.0807324	0.0471215	0.114343	0	163.022	34.5613	291.484	0.0055744	0.136184	0.0837561	0.188611	0	-2.20743	-3.36988	-1.04497	1.1e-05
Green (87%)-Black (30%)	152.916	-97.0225	402.855	0.468396	0.142013	0.108145	0.175881	0	258.635	130.174	387.096	3.3e-06	0.269062	0.216635	0.32149	0	-3.74757	-4.91003	-2.58512	0
none-Black (30%)	-250.182	-493.455	-6.90977	0.0404734	-0.051007	-0.0839721	-0.018041	0.0004073	-131.721	-256.756	-6.68597	0.0334376	-0.039143	-0.0901721	0.0118861	0.225119	-0.757361	-1.88881	0.37409	0.367256
Black (90%)-Black (60%)	130.836	-112.436	374.109	0.607912	0.109679	0.0767138	0.142644	0	88.0005	-37.0344	213.035	0.312383	0.189772	0.138743	0.240801	0	-1.65309	-2.78454	-0.521639	0.0009435
Green (60%)-Black (60%)	148.466	-99.7494	396.681	0.49373	0.0301644	-0.0034465	0.0637753	0.102274	-8.74929	-137.21	119.712	0.999951	0.0289486	-0.0234788	0.0813759	0.580649	-0.492488	-1.65494	0.669967	0.80829
Green (87%)-Black (60%)	106.99	-142.949	356.928	0.801538	0.091445	0.0575765	0.125313	0	86.863	-41.5982	215.324	0.356027	0.161827	0.1094	0.214255	0	-2.03263	-3.19509	-0.870178	5.32e-05
none-Black (60%)	-296.109	-539.381	-52.8364	0.0087696	-0.101575	-0.13454	-0.068609	0	-303.493	-428.527	-178.458	0	-0.146378	-0.197407	-0.0953489	0	0.957579	-0.173872	2.08903	0.141782
Green (60%)-Black (90%)	17.6296	-230.586	265.845	0.99994	-0.0795146	-0.113125	-0.0459037	1e-07	-96.7498	-225.211	31.7114	0.242748	-0.160823	-0.213251	-0.108396	0	1.1606	-0.00185333	2.32306	0.0505886
Green (87%)-Black (90%)	-23.8465	-273.785	226.092	0.999744	-0.018234	-0.0521024	0.015634	0.60685	-1.13749	-129.599	127.324	1	-0.0279446	-0.0803719	0.0244828	0.617011	-0.379544	-1.542	0.782912	0.926555
none-Black (90%)	-426.945	-670.218	-183.673	4.98e-05	-0.211254	-0.244219	-0.178288	0	-391.493	-516.528	-266.458	0	-0.33615	-0.387179	-0.285121	0	2.61067	1.47922	3.74212	1e-07
Green (87%)-Green (60%)	-41.4761	-296.139	213.187	0.996607	0.0612806	0.0267966	0.0957647	3.96e-05	95.6123	-36.1861	227.411	0.280486	0.132879	0.0790895	0.186668	0	-1.54015	-2.7328	-0.347492	0.0045692
none-Green (60%)	-444.575	-692.79	-196.359	3.42e-05	-0.131739	-0.16535	-0.0981285	0	-294.743	-423.204	-166.282	2e-07	-0.175327	-0.227754	-0.122899	0	1.45007	0.287612	2.61252	0.0067442
none-Green (87%)	-403.099	-653.037	-153.16	0.0002122	-0.19302	-0.226888	-0.159151	0	-390.356	-518.817	-261.894	0	-0.308205	-0.360633	-0.255778	0	2.99021	1.82776	4.15267	0

## Sheet: Regression models
Regression models for predicting daily light integral
Regression model	Variables	Coefficient	SE	t	P
1	Adaxial undulation index	-136.6	11.69	-11.68	<0.001
	Adaxial cell area	-0.01011	0.002959	-3.416	0.00121
	ΔLeaf	-1.376	0.5173	-2.66	0.01028
	Constant	228.9	9.542	23.991	<0.001
2	Adaxial Undulation index	-1104.1	249.8	-4.419	<0.001
	Adaxial Undulation index2	377.4	101.2	3.729	<0.001
	Constant	806.8	153.7	5.247	<0.001
3	Adaxial undulation index	-157.3	9.198	-17.098	<0.001
	Adaxial cell area	-0.01013	0.003118	-3.249	0.00198
	Constant	226.8	10.02	22.635	<0.001
4	Adaxial undulation index	-151.991	11.7867	-12.895	<0.001
	Δleaf	-1.3803	0.5652	-2.442	0.0178
	constant	236.639	10.1297	23.361	<0.001
5	Adaxial undulation index	-172.783	8.504	-20.32	<0.001
	Constant	234.503	10.53	22.27	<0.001
6	Adaxial cell area	-0.023444	0.005079	-4.616	<0.001
	Δleaf	-5.39562	0.718512	-7.509	<0.001
	Constant	156.276	13.4654	11.606	<0.001
7	Δleaf	-6.645	0.777	-8.553	<0.001
	Constant	154.97	15.715	9.861	<0.001
8	Adaxial cell area	-0.03781	0.006635	-5.698	<0.001
	Constant	63.7346	7.65381	8.327	<0.001

## Sheet: DLI model output
Reconstrcuted daily light integral (rDLI) for the fossils
Sample	rDLI (mol m-2 d-1; model 1)	95% CI; model 1	rDLI (mol m-2 d-1; model 2)	95% CI; model 2	rDLI (mol m-2 d-1; model 3)	95% CI; model 3	rDLI (mol m-2 d-1; model 4)	95% CI; model 4	rDLI (mol m-2 d-1; model 5)	95% CI; model 5	rDLI (mol m-2 d-1; model 6)	95% CI; model 6	rDLI (mol m-2 d-1; model 7)	95% CI; model 7	rDLI (mol m-2 d-1; model 8)	95% CI; model 8
DP1304_17A	41.2114	5.69673	45.268	2.80182	47.0504	3.80916	36.2635	5.35324	42.112	2.47291	23.8914	9.03852	5.07664	4.51624	46.5189	9.48138
DP1304_17B			48.6362	3.34886	48.7652	3.69923			44.2799	2.65532					45.5542	9.16122
DP1304_019	43.6728	5.10003	44.943	2.75307	47.7701	4.27477	37.7996	4.10574	41.8987	2.45524	32.7456	8.82111	13.3756	3.10967	49.9308	10.6231
DP1304_020	47.0835	5.43567	52.6529	4.08556	52.009	4.18158	41.8396	4.89389	46.7709	2.87025	31.331	8.77065	12.1915	3.27694	49.2001	10.3775
DP1304_021	40.0847	4.43323	38.5207	1.97437	43.1513	3.98451	34.4508	3.22564	37.5162	2.10583	33.2665	7.95317	15.813	2.82054	47.5791	9.83467
DP1304_022	40.9922	5.4011	43.7476	2.58057	46.2488	3.86575	35.8437	4.88988	41.1074	2.39015	25.9658	8.82646	7.31004	4.0947	46.9398	9.62145
DP1304_024			44.7632	2.72642	47.1981	4.03532			41.7803	2.44546					48.1976	10.0414
DP1304_025			39.1896	2.03676	42.3832	3.35753			37.9885	2.14204					43.1067	8.3557
DP1304_026A			44.7288	2.72135	46.5824	3.73686			41.7576	2.44358					45.9759	9.301
DP1304_026B			42.2038	2.37492	45.316	3.87571			40.0698	2.30602					46.9837	9.63606
DP1304_028	38.0012	4.60108	40.4967	2.17238	42.687	3.10549	34.2066	4.39767	38.9004	2.21304	23.5608	7.20995	8.77526	3.83178	41.1423	7.71778
DP1304_029	41.4591	6.63549	47.1079	3.09166	48.6286	4.05486	36.123	6.3897	43.3057	2.57275	20.376	10.3448	-0.654694	5.6759	48.3547	10.094
DP1304_030	39.8771	6.69135	43.8858	2.59995	46.9976	4.20825	34.0669	6.28848	41.1995	2.39768	20.2434	10.752	-1.63351	5.88173	49.4227	10.4522
DP1304_031	42.6651	5.56445	45.3253	2.81048	47.8311	4.1865	36.9778	4.86298	42.1495	2.47603	28.283	9.27545	8.35663	3.90563	49.3063	10.4131
DP1304C_027			50.674	3.71241	50.7972	4.12196			45.5558	2.76477					48.805	10.2449
DP1304C_028			43.196	2.5048	44.3499	3.1185			40.7388	2.36011					41.1035	7.7053
DP1304C_029			45.4581	2.83068	47.5014	3.97764			42.2364	2.48325					47.7799	9.90175
DP1304C_031			42.8132	2.45367	46.4796	4.28606			40.4815	2.33923					49.9285	10.6223
DP1304C_043			44.7835	2.72942	47.1225	3.99057			41.7937	2.44656					47.87	9.93187
DP1304C_045	39.0296	4.49868	36.704	1.83018	42.0845	4.07063	33.1594	3.15988	36.2125	2.00811	32.9784	8.14133	15.1166	2.89462	48.0264	9.98415
DP1304_1000	37.0516	4.77704	39.0239	2.02085	41.9468	3.19525	32.9685	4.5138	37.8719	2.13306	22.7114	7.61485	7.17049	4.12036	41.8739	7.95434
DP1304_1001	40.8221	4.8714	42.7609	2.4468	45.3057	3.6951	35.9575	4.31134	40.4464	2.33639	27.8941	8.06602	10.6578	3.51435	45.6656	9.19811
DP1304_1002	37.6951	6.12309	41.9089	2.33798	44.4799	3.54586	33.0712	5.9953	39.8694	2.28995	17.8992	9.47428	-0.794239	5.70514	44.543	8.82717
DP1304_1003	44.3224	4.57931	46.0978	2.9297	47.8167	3.94555	39.1577	3.74932	42.6532	2.518	33.9776	7.85102	16.7181	2.73582	47.5408	9.82188
DP1304_1004	43.1474	4.98037	45.6066	2.85342	47.5116	3.93839	37.9651	4.30776	42.3335	2.49132	30.3829	8.31881	12.331	3.25645	47.4883	9.80436
DP1304_1005	39.6138	6.09017	43.5568	2.55408	46.0841	3.84132	34.4986	5.78776	40.9802	2.37976	21.0323	9.64994	1.37337	5.25561	46.7573	9.56068
DP1304_1006	38.3503	6.10384	41.8239	2.32748	44.8975	3.78279	33.2528	5.81126	39.8115	2.28531	19.8964	9.70461	0.324783	5.4718	46.2986	9.40814
DP1304_1007A	42.7838	3.40038	45.7688	2.87843	45.3697	2.93469	39.8506	3.20298	42.4392	2.50013	32.2086	5.34806	20.9602	2.54487	39.1326	7.07539
DP1304_1007B	38.8768	4.24494	42.1072	2.36274	43.1741	2.88957	35.6991	4.16512	40.0042	2.30075	24.4009	6.40155	11.2858	3.41457	39.2096	7.09979
DP1304_1008			40.7678	2.20267	43.2847	3.30865			39.0876	2.22779					42.7373	8.23511
DP1304_1009	39.1142	5.48871	40.4111	2.16296	44.3888	3.98532	33.5601	4.82339	38.8411	2.20838	25.3019	9.20734	5.91392	4.35563	47.6972	9.87412
DP1304_1010	42.5143	6.34304	48.7236	3.36398	49.3143	3.93507	37.5225	6.145	44.3352	2.66003	21.7249	9.75386	1.7229	5.18413	47.4166	9.78043
DP1304_1011	42.6469	4.85977	42.4553	2.40703	46.2138	4.26399	36.6734	3.67611	40.2401	2.31973	33.9385	8.60082	14.9777	2.91026	49.7566	10.5645
DP1304_1012	43.5344	4.56731	48.4946	3.32443	47.8876	3.34603	39.83	4.38728	44.1903	2.64768	28.2458	6.95286	13.4454	3.10031	42.5824	8.18463
DP1304_1013	41.0378	5.29723	39.0569	2.024	42.2343	3.32596	35.9943	4.79844	37.8951	2.13484	26.2379	8.64581	7.93799	3.98052	42.8678	8.2777
DP1304_1014	39.9155	5.33083	43.782	2.58539	46.1669	3.81389	34.1569	4.50298	41.1304	2.39203	27.6244	9.10566	8.14731	3.94295	46.5562	9.49376
DP1304_1015	40.4889	5.13682	40.6295	2.18713	44.7463	4.10065	36.5047	4.99577	38.9922	2.22026	23.3672	7.8362	7.24026	4.10752	48.5183	10.1488
DP1304_1016	43.0553	6.07046	44.9076	2.7478	45.8496	3.34018	36.6123	5.18709	41.8754	2.45331	28.3491	10.2684	6.26344	4.28946	42.8402	8.26867
DP1304_1017	43.829	4.58321	45.4457	2.82879	48.6656	4.58692	38.155	3.43971	42.2283	2.48257	35.721	8.12212	17.7613	2.65587	52.1539	11.3734
DP1304_1018	34.3177	4.57286	43.9874	2.61429	46.9421	4.1467	30.1425	4.21717	41.267	2.40322	21.8865	7.52268	6.68208	4.21092	48.9862	10.3057
DP1304_1019	41.1551	3.64798	34.7501	1.7177	38.9428	3.1166	37.2177	3.08322	34.7747	1.90459	32.5891	6.2096	19.2219	2.57891	41.1832	7.73097
DP1304_1020	42.2762	3.47283	41.8901	2.33566	43.7932	3.22131	39.0471	3.17869	39.8567	2.28892	32.2271	5.6063	20.3343	2.5497	42.0225	8.00257
DP1304_1021	40.8737	6.81878	44.6014	2.70267	44.9005	3.00646	34.2031	6.0981	41.6737	2.43665	23.1269	11.3468	-0.514484	5.64656	39.9821	7.34551
DP1304_1022	39.8827	6.14654	43.7215	2.57693	47.7511	4.66524	35.9523	6.22289	41.09	2.38874	17.6636	8.96551	0.1148	5.51539	52.6077	11.5271
DP1304_1023	40.251	5.60137	46.5248	2.99735	46.845	3.36959	35.3529	5.25102	42.9299	2.54116	23.4545	8.93239	4.93643	4.54341	42.9727	8.31193
DP1304_1024	39.2685	5.9448	43.7514	2.58111	45.9988	3.7391	34.4729	5.71944	41.11	2.39036	20.5523	9.30357	1.7229	5.18413	45.9978	9.30827
DP1304_1025	41.7487	5.56017	43.3896	2.53111	45.6524	3.67624	36.2954	4.96617	40.8684	2.37065	26.7259	9.16236	7.24026	4.10752	45.5255	9.15171
DP1304_1026	41.4937	5.26181	44.5465	2.69464	47.0839	4.04394	36.4895	4.76879	41.6374	2.43366	26.69	8.57002	8.49617	3.88089	48.257	10.0613
DP1304_1027			44.4317	2.67795	46.5588	3.81338			41.5616	2.42742					46.5544	9.49315
DP1304_1028			44.4451	2.6799	45.1804	3.16236			41.5704	2.42814					41.3782	7.79392
DP1304_1029			38.9446	2.01335	43.2659	3.89592			37.816	2.12877					46.9883	9.63761
DP1304_1030			32.9395	1.65235	36.3649	2.47677			33.4066	1.8109					36.2078	6.16558
DP1311_002	38	6.86	40.704	2.19549	45.2722	4.35822	31.7661	6.34157	39.0437	2.22432	19.2106	11.2697	-3.5805	6.29597	50.3066	10.7496
DP1311_003	26.06	6.63	31.3557	1.6231	34.4345	2.12099	23.7817	7.0886	32.1794	1.7315	0.977669	9.36863	-12.95	8.35055	33.171	5.26719
DP1311_007			47.5914	3.17149	50.3275	4.78745			43.6156	2.59892					53.6444	11.8787
DP1311_009	38.6	6.71	41.03	2.23268	45.5603	4.40055	32.2949	6.11298	39.2682	2.24206	20.6994	11.0924	-1.98569	5.95621	50.6193	10.855
DP1311_010			41.8812	2.33456	45.4397	4.0455			39.8506	2.28843					48.1903	10.039
DP1311_011	39.74	7.73	44.8239	2.73539	48.2351	4.55929	33.3114	7.36682	41.8203	2.44876	16.7119	12.3523	-7.89977	7.2329	51.933	11.2987
DP1311_012	40.1	7.43	44.36	2.66757	48.0631	4.61997	33.539	6.94491	41.5141	2.42351	18.9014	12.0568	-5.50756	6.7113	52.3315	11.4335
DP1311_013	39.26	7.22	44.9082	2.74789	47.346	4.06617	33.7743	7.05219	41.8758	2.45335	16.1555	11.2101	-5.90626	6.79781	48.4251	10.1176
DP1311_014	30.015	6.43093	28.4471	1.62259	36.5253	4.37739	23.3288	5.56131	29.8444	1.59493	16.9964	11.2123	-5.24176	6.65374	48.9111	10.2805
DP1311_014B			44.4225	2.67662	45.6473	3.37754			41.5555	2.42691					43.172	8.37707
DP1311_017	37.89	6.58	39.7256	2.09023	44.6652	4.37493	31.5825	5.94187	38.3642	2.17112	20.8559	10.9658	-1.58699	5.87191	50.3496	10.7641
DP1311_019	39.67	7.72	45.5502	2.84476	48.3199	4.37042	33.6338	7.49862	42.2966	2.48825	15.5269	12.1282	-8.36492	7.33499	50.6311	10.859
DP1311_021	47.41	7.01	54.0095	4.35171	54.2943	4.94994	40.7065	6.31465	47.5909	2.94206	27.6445	11.3782	3.26388	4.87289	54.9456	12.3211
DP1311_022	38.43	7.08	43.7845	2.58574	46.3946	3.92843	33.1477	6.94206	41.132	2.39217	15.6283	10.9532	-5.77336	6.76895	47.4009	9.77517
DP1311_024	39.51	7.44	43.4658	2.54154	47.4886	4.60928	32.9192	6.94884	40.9194	2.3748	18.4469	12.1023	-5.97271	6.81224	52.2077	11.3916
DP1311_025	41.01	7.42	45.3704	2.81733	48.8545	4.71288	34.3171	6.87546	42.179	2.47848	20.0878	12.074	-4.57725	6.5102	53.0267	11.6691
DP1311_026	34.71	6	38.0224	1.9311	41.4984	3.29431	30.359	5.92765	37.1617	2.07893	15.4112	9.29962	-2.38439	6.04077	42.6128	8.19452
DP1311_027	35.89	6.23	36.091	1.79011	42.1138	4.32125	29.5312	5.45545	35.7656	1.97543	21.342	10.6244	-0.457336	5.63462	49.6543	10.5301
DP1311_028			50.0472	3.59823	51.7917	4.8046			45.1661	2.7312					53.8419	11.9458
DP1311_1000			38.1996	1.94616	42.5314	3.76726			37.288	2.08849					46.0401	9.32231
